# Supplementary material for: Peroxidase-like Activity of CeO2 Nanozymes: Particle Size and Chemical Environment Matter
Source: Molecules. 2023 Apr 29;28(9):3811. doi: 10.3390/molecules28093811 (PMC10180353; doi:10.3390/molecules28093811)
Supplement: Supplementary file 1 [file molecules-28-03811-s001.zip]

Archive with 1 entries (1 files):
- molecules-2313232-supplementary.pdf
